# Supplementary material for: The Doppler Perfusion Index of the Liver and the Underlying Duplex Sonography of Visceral Vessels—A Systematic and Comprehensive Evaluation of Reproducibility
Source: Diagnostics (Basel). 2024 Apr 8;14(7):778. doi: 10.3390/diagnostics14070778 (PMC11012103; doi:10.3390/diagnostics14070778)
Supplement: Supplementary file 1 [file diagnostics-14-00778-s001.zip]

Archive with 1 entries (1 files):
- diagnostics-2924336-supplementary.pdf
